# Supplementary material for: Impact of Nutritional Status on Clinical Outcomes of Patients Undergoing PRGF Treatment for Knee Osteoarthritis—A Prospective Observational Study
Source: Nutrients. 2025 Sep 30;17(19):3134. doi: 10.3390/nu17193134 (PMC12525571; doi:10.3390/nu17193134)
Supplement: Supplementary file 1 [file nutrients-17-03134-s001.zip]

Archive with 1 entries (1 files):
- nutrients-3867975-supplementary.pdf
